# Supplementary material for: The Effect of the Topmost Layer and the Type of Bone Morphogenetic Protein-2 Immobilization on the Mesenchymal Stem Cell Response
Source: Int J Mol Sci. 2022 Aug 18;23(16):9287. doi: 10.3390/ijms23169287 (PMC9408842; doi:10.3390/ijms23169287)
Supplement: Supplementary file 1 [file ijms-23-09287-s001.zip]

Archive with 1 entries (1 files):
- ijms-1872868-supplementary.pdf
